# Supplementary material for: Voluntary wheel running has no impact on brain and liver mitochondrial DNA copy number or mutation measures in the PolG mouse model of aging
Source: PLoS One. 2020 Mar 2;15(3):e0226860. doi: 10.1371/journal.pone.0226860 (PMC7051064; doi:10.1371/journal.pone.0226860)
Supplement: S1 Dataset — (XLSX) [file pone.0226860.s001.xlsx]

## Sheet: Main_Dataset
				Fig 1	Fig1	Fig1	Fig1	Fig1	Fig1	Fig1	Fig1	Fig1	Fig1	Fig1	Fig1	Fig 2	Fig 2	Fig 2	Fig 3, Fig 4, Fig 5	Fig 3, Fig 4, Fig 5	Fig 3, Fig 4	Fig 3, Fig 4	Fig 3	Fig 3	Fig 3, Fig 5	Fig 3, Fig 5	Fig 3	Fig 3	Fig 3	Fig 3	Fig 5	Fig 5	Fig 5	Fig 5
Animal ID	Treatment	Genotype	Group	Body_Mass_Grams	Spleen_Mass_Grams	Month_3_Avg_Meters_per_Day	Month_4_Avg_Meters_per_Day	Month_5_Avg_Meters_per_Day	Month_6_Avg_Meters_per_Day	Month_7_Avg_Meters_per_Day	Month_8_Avg_Meters_per_Day	Month_9_Avg_Meters_per_Day	Month_10_Avg_Meters_per_Day	Month_11_Avg_Meters_per_Day	Month_12_Avg_Meters_per_Day	mtDNA_Copy_Number_Brain	mtDNA_Copy_Number_Liver	mtDNA_Copy_Number_Sequencing_Brain	mtDNA_Mutation_Rate_Total_Brain	mtDNA_Mutation_Load_Total_Brain	mtDNA_Mutation_Rate_Germline_Brain	mtDNA_Mutation_Load_Germline_Brain	mtDNA_Mutation_Rate_Somatic_Brain	mtDNA_Mutation_Load_Somatic_Brain	mtDNA_Mutation_Rate_Total_Liver	mtDNA_Mutation_Load_Total_Liver	mtDNA_Mutation_Rate_Germline_Liver	mtDNA_Mutation_Load_Germline_Liver	mtDNA_Mutation_Rate_Somatic_Liver	mtDNA_Mutation_Load_Somatic_Liver	Percent_Mapped_mtDNA_Purified_Brain	Percent_Mapped_mtDNA_Not_Purified_Brain	Mutation_Rate_Total_From_Not_Purified_Brain	Mutation_Load_Total_From_Not_Purified_Brain
a.1	Run	PolG	PolG.run	22.8	0.267	7611.5	8201.1	6288.27	4504.17	3406.83	3018.42	3739.6	1972.2	358.033	136.913	414	1436
a.6	Run	PolG	PolG.run	22.5	0.181		4953.18	4944.03	3272.93	3063.47	1566.07	1393.53	709.38	690.967	121.733	331	491		0.00705565	0.000235845											2.2
a.7	Run	PolG	PolG.run	21.6	0.163	4661.47	4566.07	3579.67	3212.33	1916.88	1623.29	977.3	289.67			543	541		0.0101233	0.000317516	0.00411068	0.000234202	0.00601264	8.33132e-05	0.000371105	0.0116572	0.00411068	0.000266363	0.00754648	0.000104742	1.03
a.11	Run	PolG	PolG.run	21.5	0.223	5404.27	4090.73	3245.65	2170.19	1934.18	1356.82	376.82	20.07	0.269		498	1766		0.00993926	0.000354865	0.00570587	0.00030384	0.00423339	5.10254e-05	0.000461727	0.0150316	0.00570587	0.000251941	0.00932573	0.000209786	17.53
a.12	Run	PolG	PolG.run	20.5	0.173	6527.53	5968.47	4194.87	4737.2	2697.67	2467.47	2319.47	1305.87	471.571		498	1474		0.00656482	0.000370685	0.00361985	0.000332547	0.00294497	3.81381e-05	0.000409487	0.0130069	0.00361985	0.0003486	0.00938708	6.08874e-05	26.53
a.13	Run	PolG	PolG.run	25.9	0.195	8817.03	7119.55	4661.87	3304.24	2178.96	1707.87	1073.8	354.83	315.273		492	605
a.14	Run	PolG	PolG.run	22.1	0.166	7350.2	6496.63	5262.18	4113.48	3573.21	3341.5	2398.6	732.17	266.333		740	908
a.15	Run	PolG	PolG.run	23.6	0.173	6511.04	7931.6	3850.67	3807.27	3556.54	3392.43	2125.87	1127.17			476	999		0.0053991	0.000225846	0.00300632	0.000196396	0.00239278	2.94498e-05	0.000260423	0.0106141	0.00300632	0.000154865	0.00760783	0.000105558	14.65
a.16	Run	PolG	PolG.run	21.7	0.112	5432.09	4920.48	3893.67	3843.81	2539.63	2311.93	1251.27	658.93			392	787
a.18	Run	PolG	PolG.run	26.6	0.157	6483.79	6134.53	4788.38	4864.71	5697.77	5175.63	1788.1	2836.19			689	1105
a.19	Run	PolG	PolG.run	24.7	0.173	5864.39	4914.26	4625.67	4649.75	3379.2	1740.4	971.17	989			619	1121
a.20	Run	PolG	PolG.run	25	0.145	4176.35	5531.29	6131	4077.25	3974.87	2695.67	1336.63				635	444								0.000355152	0.012148
a.21	Run	PolG	PolG.run	21.4	0.136	5224.89	4399.55	4459.68	4029	3908.83	2171.43	436.2				576	1110
a.22	Run	PolG	PolG.run	22.7	0.137	3868.33	3308.35	3208.46	2867.46	2140.2	2112.33	668.05				212	1600		0.00717835	0.000278688	0.00411068	0.000243395	0.00306767	3.5293e-05	0.000355001	0.0119639	0.00411068	0.000258676	0.00785324	9.63252e-05	3.48
a.23	Run	PolG	PolG.run	23.1	0.188	2192.07	3340.44	5004.36	2739.14	3033.93	1278.67	1283.13				556	340		0.0155838	0.000511419	0.00957114	0.00041845	0.00601264	9.29691e-05	0.000494267	0.0212283	0.00957114	0.00040551	0.0116572	8.87573e-05	12.27
a.24	Run	PolG	PolG.run	22.9	0.112	2881.74	2719.37	1843.78	2322.03	2737.19	445.72					427	678		0.00607399	0.000262568	0.00312903	0.000229269	0.00294497	3.32994e-05	0.000378632	0.00963249	0.00312903	0.000240402	0.00650347	0.00013823	16.56
B	Non	PolG	PolG.sed	24.5	0.25											704	2077
C	Non	PolG	PolG.sed	22.3	0.145											664	738		0.00607399	0.000145131	0.00276091	0.000110447	0.00331309	3.46836e-05	0.000218401	0.0109209	0.00276091	0.000113711	0.00816001	0.00010469	19.67
F	Non	PolG	PolG.sed	18.9	0.132											586	1136
G	Non	PolG	PolG.sed	22.4	0.137											495	1242		0.00582858	0.000210893	0.0026382	0.000197634	0.00319038	1.32591e-05	0.00018633	0.0103687	0.0026382	0.000160759	0.00773054	2.55704e-05	2.66
H	Non	PolG	PolG.sed	22.8	0.198											441	581
I	Non	PolG	PolG.sed	23.2	0.185											614	503
J	Non	PolG	PolG.sed	22.7	0.169											578	1440		0.00809866	0.000375645	0.00515369	0.000320914	0.00294497	5.47309e-05	0.00050921	0.017363	0.00515369	0.000358388	0.0122093	0.000150822	38.58
K	Non	PolG	PolG.sed	24.8												371	620	1233	0.00785324	0.000311307											30	1.41	0.00760783	0.000318851
L	Non	PolG	PolG.sed	22	0.185											372	2178
M	Non	PolG	PolG.sed	25.9	0.142											316	588	1481	0.00625805	0.000232992	0.00349715	0.00020074	0.00276091	3.22523e-05	0.000312263	0.0125161	0.00349715	0.000199976	0.00901896	0.000112287	33.33	1	0.00650347	0.000229766
O	Non	PolG	PolG.sed	26.5	0.171											561	1207	2354	0.00681023	0.000307158	0.00392662	0.000269519	0.00288361	3.76395e-05	0.000259668	0.0117185	0.00392662	0.000209658	0.00779189	5.00101e-05	2.54	1.58	0.00736241	0.000381011
P	Non	PolG	PolG.sed	27.1	0.142											309	893
Q	Non	PolG	PolG.sed	32.1	0.098											155	1120
R	Non	PolG	PolG.sed	24	0.149											600	534	2405	0.00773054	0.000306148	0.0044788	0.00026655	0.00325173	3.95985e-05	0.00042752	0.0133751	0.0044788	0.00026655	0.00889625	0.00016097	27.68	1.62	0.00748512	0.000309615
S	Non	PolG	PolG.sed	26.6	0.145											680	761
T	Non	PolG	PolG.sed	28.5	0.141											681	806
U	Non	PolG	PolG.sed	21.2	0.19											653	605	2675	0.0138659	0.000571864	0.0089576	0.000519054	0.00490828	5.28107e-05	0.000617795	0.019449	0.0089576	0.000480563	0.0104914	0.000137232	21.98	1.78	0.0151535	0.000599913
V	Non	PolG	PolG.sed	26.5	0.107											443	456	1813	0.00576722	0.000363597	0.0035585	0.000280948	0.00220872	8.26487e-05	0.00032619	0.0105528	0.0035585	0.000288139	0.00699429	3.8051e-05	24.34	1.22	0.00564452	0.000356155
3_1	Non	WT	young.sed	23.85	0.074											405	472
3_21	Non	WT	young.sed	26.4	0.0848
3_28	Non	WT	young.sed	31.5	0.108
4_12	Non	WT	young.sed													236	595
6_16	Non	WT	young.sed	33.6	0.1045											398	1282
6_12	Non	WT	young.sed	39.2	0.0813											224	1231
6_6_2	Non	WT	young.sed	30.1	0.0846
6_7	Non	WT	young.sed	31.45	0.104											365	675
6_11	Non	WT	young.sed	38.7	0.1123											964	435	2948
6_13_old	Non	WT	old.sed	33.8	0.389											389	592
6_14_old	Non	WT	old.sed	37.98	0.1598											172	1383
6_15_old	Non	WT	old.sed	33.4	0.0923											148	463
6_5	Non	WT	old.sed	32.2	0.121
6_6	Non	WT	old.sed	34.7	0.0978											448	465
6_9	Non	WT	old.sed	35.8	0.058
2_13	Non	WT	old.sed	25.5	0.205											160		981
2_15	Non	WT	old.sed	35.7	0.215
2_20	Non	WT	old.sed	34.5	0.126
1_11	Non	WT	old.sed	32	0.0871
2_28	Non	WT	old.sed													287	419	1636
Y1	Non	WT	young.sed														488
O1	Non	WT	old.sed														727
HN_1	Non	HN	HN.sed	35.8	0.095
HN_2	Non	HN	HN.sed	32.6	0.119
HN_3	Non	HN	HN.sed	38.5	0.0882
HN_4	Non	HN	HN.sed		0.0998
HN_5	Non	HN	HN.sed		0.0821

## Sheet: Fig_4
Animal_ID	mtDNA_Mutation_Rate_Total_Brain	mtDNA_Mutation_Load_Total_Brain
HN_A	0.004356	0.0002632
WT_1	0.0002454	5.83e-05
WT_2	0.0003067	4.995e-06
